# Supplementary material for: An Atypical Case of Congenital Erythropoietic Porphyria
Source: Genes (Basel). 2021 Nov 19;12(11):1828. doi: 10.3390/genes12111828 (PMC8620571; doi:10.3390/genes12111828)
Supplement: Supplementary file 1 [file genes-12-01828-s001.zip]

Archive with 1 entries (1 files):
- genes-1441905-supplementary.xlsx
