# Supplementary material for: An Atypical Case of Congenital Erythropoietic Porphyria
Source: Genes (Basel). 2021 Nov 19;12(11):1828. doi: 10.3390/genes12111828 (PMC8620571; doi:10.3390/genes12111828)
Supplement: Supplementary file 1 [file genes-12-01828-s001.zip › genes-1441905-supplementary.xlsx]

## Sheet: Table S1
variable	group	F1_This case	F4_This case	Fetus R1_Pannier et al. 2003	Fetus R2_Pannier et al. 2003	Fetus R3_Daikha-Dahmane et al. 2001	Fetus R4_Daikha-Dahmane et al. 2001	Fetus R5_Lienhardt et al. 1999	Fetus R6_Lazebnik et al. 2004	Fetus R7_Lazebnik et al. 2004	Fetus R8_Verstaeten et al. 1993
Age of first symptoms (AW)	Clinical	21	12	14	19	22	19	28	17	25
Consanguineous	Clinical	0	0	0	0			0	0	0
Cystic hygroma	Clinical		1	1	1				1
Hydrops fetalis	Clinical	1	1	1	1	1		1	1	1	1
Oligoamnios	Clinical			1	1	1	1	0
Dark amniotic fluid	Clinical			1	1		1		0	0
IUGR	Bones			1	1	1	1	0	0
Femur length <3rd percentile	Bones	1	1	1	1	1	1	0	0
Hyperechogenic bones	Bones			1
Short ribs	Bones			1
Short limb	Bones	1	1	1	1
Microcephaly	Dysmorphism	0		1	1
Ocular hypertelorism	Dysmorphism	0	1	1	1
Upslanting palpebral fissures	Dysmorphism	0	1	1	1
Short nose & anteverted nostrils	Dysmorphism	0	1	1	1
Long philtrum	Dysmorphism	0	1	0	1
Low set ears	Dysmorphism	0	1	1	0					1
Thin linear upper lip	Dysmorphism	0		0	1
Micrognathia	Dysmorphism	0	1	1	0
Macroglossia	Dysmorphism	0		1	1
Abdominal circumference >97 percentile	Abdominal		1	1	1			1
Hepatomegaly	Abdominal	1	1	1	1	1	1	1	1	1	1
Splenomegaly	Abdominal	1	1	1	1		1	1	1	1	1
Bowel rotation abnormality	Abdominal	0	1							0
Hyperechogenic bowels	Abdominal	1		1	1		1			0
Arantius canal agenesia	Abdominal	0	1						0
Hypokinetic ventricles	Cardiac			0	1		0		0
Double triggering	Cardiac	0	1						0
Cardiomegaly	Cardiac		1	0	0	1	0		0
Hyperechogenic ventricular wall	Cardiac			0	1		0		0
Myocardiac compaction defect	Cardiac		1						0
Lung hypoplasia	Lung	0	0	1	1		1
Lung sequester	Lung	0	1
Echogenic dysplastic kidney	Kidney	0		1			0
Kidney hyptotrophia	Kidney	0	1
Tubular necrosis	Kidney	0	1
Hypoplasia cerebellar vermis	Cerebellar	0		1	0		0		1	1
Hydropic placenta	Placenta	1		1	1	1	1
Thick placenta	Placenta			0	0	1			1	1
Immature placenta	Placenta	1	1			1	1
Anemia	Biologic			1	1	1		1	1	1	1
Thrombocytopenia	Biologic			1				1	1
Ferritin increase	Biologic			1
Cytolysis	Biologic		1	1				1	1	1
Bilirubinemia increase	Biologic			1				1
Increase beta 2 microglobulinemia	Biologic		1
Uro- & coproporphyrin isomers increase	Biologic			1	1				1
Medical termination	Outcome	0	1	1	0	0	1	0	0	0
Intrauterine fetal death	Outcome	1	0	0	1	1	0	0	0	0	0
Date_AW	Outcome	22	19	19	24	24		37	34	37
Dark reddish-brown colored viscera	Pathology	0	1	1		1	1
Dark reddish-brown colored bones	Pathology	0	0	1	1	1	1
Nucleated red blood cell	Pathology	1	1			1	1
Intense hematopoiesis	Pathology	1	1				1	1
Iron deposite	Pathology	1	1				1
Microthromby	Pathology		1
Variant_1_cDNA	Molecular	c.217T>C	c.217T>C	c.217T>C	c.217T>C	NR	c.217T>C	c.217T>C	c.217T>C	c.217T>C
Variant_1_protein	Molecular	p.(Cys73Arg)	p.(Cys73Arg)	p.(Cys73Arg)	p.(Cys73Arg)		p.(Cys73Arg)	p.(Cys73Arg)	p.(Cys73Arg)	p.(Cys73Arg)
Status_1	Molecular	homozygous	homozygous	heterozygous	heterozygous		heterozygous	homozygous	homozygous	homozygous
Variant_2_cDNA	Molecular	c.217T>C	c.217T>C	NF	NF	NR	NF	c.217T>C	c.217T>C	c.217T>C
Variant_2_protein	Molecular	p.(Cys73Arg)	p.(Cys73Arg)					p.(Cys73Arg)	p.(Cys73Arg)	p.(Cys73Arg)
Status_2	Molecular	homozygous	homozygous					homozygous	homozygous	homozygous
